# Supplementary material for: Host–Parasite Association Dynamics Influence Dispersal and Population Genetics of Little Brown Myotis (Myotis lucifugus, Le Conte 1831) Ectoparasites
Source: Ecol Evol. 2025 Apr 27;15(4):e71233. doi: 10.1002/ece3.71233 (PMC12034157; doi:10.1002/ece3.71233)
Supplement: Supplementary file 1 — Appendix S1. [file ECE3-15-e71233-s001.xlsx]

## Sheet: Supplemental Table 1
Supplemental Table 1. The number of Spinturnix americanus successfully sequenced from each site across years.
Region	Sites	Map Site Number	2010	2011	2012	2013	2014	2015	2016	2017
Labrador	Anne Marie Lake	S16		10
	Birch Brook	S21		18
	Cache River	S20			6
	Charlottetown Junction	S18			10
	English River	S24					13
	Grand Lake rd.	S22				7
	Kaipokok River	S25					11
	Minipi	S17			4
	Northwest River	S23		4
	Wabush	S19		6
Newfoundland	Notre Dame Provincial Park	S15		10
	Paddy’s Pond	S13		6
	Pynns Brook	S14		12		1		3
	Salmonier Nature Park	S12		1			1		2	10
Nova Scotia	Martock	S6		12
	Millvillage	S1		16
	Mineville	S2		3
	Rawdon	S9	3	10
	Renfrew	S7		8
	Tatamagouche	S10	5
	Vault Cave	S8	3
	Waverley	S5		5
	West Chezzetcook	S3		8
Prince Edward Island	Head of Hillsborough	S11	10

## Sheet: Supplemental Table 2
Supplemental Table 2. The number of Myodopsylla insignis successfully sequenced from each site across years.
Region	Site	Map Site Number	2010	2011	2012	2014	2015	2016	2017
Labrador	Anne Marie Lake	S16		23
	Birch Brook	S21		2
	Cache River, Labrador	S20			4
	Charlottetown Junction	S18			7
	Minipi	S17			2
Newfoundland	Notre Dame Provincial Park	S15		3
	Paddys Pond	S13		6
	Salmonier Nature Park	S12		2		2	5	4	1
Nova Scotia	Annapolis Royal	S4		3
	Martock	S6		3
	Rawdon	S9	2	8
	Renfrew	S7		7
	Tatamagouche	S10	1	2

## Sheet: Supplemental Table 3
Supplemental Table 3: Pairwise FST values for Spinturnix americanus showing the degree of population structuring between pairs of sites in Nova Scotia, Newfoundland, and Labrador between 2010 and 2017. Bold FST values indicate significat pairs after Bonferroni correction.
Pairwise FST values	Region	Site	Waverly	Renfrew	Millvillage	Mineville	West Chezzetcook	Tatamagouche	Martock	Rawdon	Vault Cave	Paddy's Pond	Notre Dame	Pynnsbrook	Salmonier	Wabush	Northwest River	Charlottetown Junction	Minipi	BirchBrook	Kaipokok	English River	Grand Lake	Cache River	Anne Marie Lake	Hillsborough
	Nova Scotia	Waverly	0
		Renfrew	0.0043	0
		Millvillage	0.05579	-0.01201	0
		Mineville	0.2604	0.07533	0.25192	0
		West Chezzetcook	0.01175	-0.07692	-0.06735	0.18089	0
		Tatamagouche	0.04762	-0.12027	-0.03395	0.14132	-0.09736	0
		Martock	0.07772	-0.0444	-0.04114	0.24221	-0.09323	-0.07417	0
		Rawdon	0.08818	-0.05045	-0.02583	0.18856	-0.07047	-0.08592	-0.06135	0
		Vault Cave	-0.08484	-0.1234	-0.17287	0.25	-0.25373	-0.18361	-0.1919	-0.14202	0
	Newfoundland	Paddy's Pond	0.34671	0.18154	0.31562	-0.15385	0.27391	0.28891	0.31984	0.27758	0.39583	0
		Notre Dame	-0.01695	-0.04223	0.01395	0.15956	-0.01695	0.01639	0.03359	0.03941	-0.04651	0.21101	0
		Pynnsbrook	0.02732	-0.00924	0.06339	0.17763	0.01984	0.0625	0.06599	0.07659	0.00935	0.21077	-0.05854	0
		Salmonier	0.45548	0.29853	0.39845	0.01176	0.38723	0.43946	0.41634	0.3803	0.53203	-0.09228	0.28603	0.26325	0
	Labrador	Wabush	0.25113	0.19455	0.0654	0.625	0.04521	0.08372	0.04143	0.05121	-0.07586	0.68065	0.2973	0.32812	0.745	0
		Northwest River	0.19223	0.0952	-0.03485	0.76471	-0.02507	-0.02865	-0.03529	-0.04598	-0.09091	0.77689	0.21655	0.24002	0.79553	-0.10037	0
		Charlottetown Junction	0.37926	0.31775	0.23969	0.58904	0.2233	0.22714	0.2296	0.1818	0.1498	0.64578	0.40741	0.43838	0.71837	0.11647	0.13126	0
		Minipi	0.26829	0.17464	0.04048	0.73913	0.02041	0.03226	0.01887	0.01266	-0.09091	0.77066	0.31373	0.34034	0.80359	-0.21212	-0.16667	0.06977	0
		BirchBrook	0.25161	0.14824	0.09678	0.43594	0.08645	0.07649	0.08244	0.04208	0.02944	0.49293	0.23496	0.26334	0.56594	0.0675	-0.04395	0.01537	0.00848	0
		Kaipokok	0.33425	0.23352	0.12206	0.59878	0.11523	0.12946	0.10549	0.08162	0.0407	0.64764	0.34163	0.36319	0.71108	-0.06196	-0.08138	0.00927	-0.14664	-0.00671	0
		English River	0.39484	0.28791	0.14085	0.80116	0.22331	0.24551	0.18872	0.1388	0.32051	0.80237	0.34141	0.32239	0.8073	0.3398	0.09186	0.32966	0.37457	0.0681	0.22648	0
		Grand Lake	0.29262	0.22787	0.12122	0.73618	0.16763	0.16501	0.15766	0.09881	0.19745	0.75673	0.2873	0.29632	0.78378	0.27045	0.09197	0.18288	0.29481	-0.01152	0.15497	-0.06354	0
		Cache River	0.13049	0.05661	0.04018	0.34906	0.01434	-0.02097	0.02881	-0.01933	-0.07143	0.46316	0.14671	0.19478	0.58739	0.075	-0.06024	0.02033	0.0211	-0.08039	0.01853	0.05299	-0.06985	0
		Anne Marie Lake	0.38514	0.33859	0.26204	0.63077	0.27346	0.27199	0.27646	0.21152	0.25	0.6782	0.40278	0.42455	0.73916	0.28302	0.22051	0	0.2674	0.0168	0.15022	0.26063	0.06568	-0.01952	0
	Prince Edward Island	Hillsborough	0.0813	0.08312	-0.02149	0.51613	-0.00974	0.0486	0.00641	0.02598	-0.08833	0.56063	0.09924	0.12468	0.62652	0.09091	-0.06195	0.27984	0.09846	0.09292	0.14276	0.09248	0.09537	0.05109	0.28834	0
P values for pairwise FST values	Region	Site	Waverly	Renfrew	Millvillage	Mineville	West Chezzetcook	Tatamagouche	Martock	Rawdon	Vault Cave	Paddy's Pond	Notre Dame	Pynnsbrook	Salmonier	Wabush	Northwest River	Charlottetown Junction	Minipi	BirchBrook	Kaipokok	English River	Grand Lake	Cache River	Anne Marie Lake	Hillsborough
	Nova Scotia	Waverly	*
		Renfrew	0.36937+-0.0344	*
		Millvillage	0.18919+-0.0252	0.42342+-0.0408	*
		Mineville	0.09009+-0.0303	0.32432+-0.0473	0.06306+-0.0237	*
		West Chezzetcook	0.31532+-0.0529	0.99099+-0.0030	0.89189+-0.0165	0.21622+-0.0609	*
		Tatamagouche	0.36036+-0.0407	0.94595+-0.0154	0.54955+-0.0370	0.30631+-0.0454	0.79279+-0.0354	*
		Martock	0.15315+-0.0408	0.65766+-0.0430	0.78378+-0.0471	0.11712+-0.0273	0.98198+-0.0096	0.72072+-0.0384	*
		Rawdon	0.13514+-0.0311	0.74775+-0.0334	0.66667+-0.0278	0.13514+-0.0279	0.94595+-0.0205	0.89189+-0.0287	0.95495+-0.0203	*
		Vault Cave	0.63964+-0.0459	0.82883+-0.0298	0.99099+-0.0030	0.32432+-0.0411	0.99099+-0.0030	0.85586+-0.0281	0.99099+-0.0030	0.89189+-0.0287	*
	Newfoundland	Paddy's Pond	0.00000+-0.0000	0.11712+-0.0273	0.00000+-0.0000	0.99099+-0.0030	0.02703+-0.0139	0.02703+-0.0139	0.02703+-0.0194	0.03604+-0.0148	0.05405+-0.0148	*
		Notre Dame	0.49550+-0.0668	0.68468+-0.0474	0.25225+-0.0424	0.22523+-0.0389	0.41441+-0.0433	0.36937+-0.0628	0.16216+-0.0297	0.19820+-0.0326	0.44144+-0.0550	0.07207+-0.0182	*
		Pynnsbrook	0.29730+-0.0360	0.37838+-0.0402	0.05405+-0.0201	0.17117+-0.0417	0.32432+-0.0492	0.20721+-0.0360	0.09009+-0.0235	0.10811+-0.0297	0.38739+-0.0385	0.00901+-0.0091	0.87387+-0.0306	*
		Salmonier	0.00000+-0.0000	0.00000+-0.0000	0.00000+-0.0000	0.51351+-0.0360	0.00000+-0.0000	0.00000+-0.0000	0.00000+-0.0000	0.00000+-0.0000	0.00901+-0.0091	0.99099+-0.0030	0.00901+-0.0091	0.00901+-0.0091	*
	Labrador	Wabush	0.03604+-0.0148	0.11712+-0.0408	0.17117+-0.0286	0.01802+-0.0121	0.25225+-0.0466	0.20721+-0.0490	0.23423+-0.0243	0.21622+-0.0433	0.63063+-0.0470	0.00000+-0.0000	0.00901+-0.0091	0.00000+-0.0000	0.00000+-0.0000	*
		Northwest River	0.15315+-0.0194	0.22523+-0.0512	0.53153+-0.0213	0.02703+-0.0139	0.64865+-0.0228	0.72072+-0.0333	0.60360+-0.0451	0.74775+-0.0576	0.39640+-0.0474	0.00901+-0.0091	0.15315+-0.0385	0.02703+-0.0139	0.00000+-0.0000	0.54955+-0.0345	*
		Charlottetown Junction	0.00000+-0.0000	0.00000+-0.0000	0.00901+-0.0091	0.00901+-0.0091	0.03604+-0.0201	0.08108+-0.0370	0.00000+-0.0000	0.00000+-0.0000	0.21622+-0.0309	0.00000+-0.0000	0.00000+-0.0000	0.00000+-0.0000	0.00000+-0.0000	0.23423+-0.0454	0.21622+-0.0388	*
		Minipi	0.10811+-0.0227	0.12613+-0.0337	0.26126+-0.0370	0.02703+-0.0139	0.34234+-0.0521	0.46847+-0.0379	0.40541+-0.0311	0.36937+-0.0533	0.49550+-0.0412	0.00000+-0.0000	0.00901+-0.0091	0.03604+-0.0201	0.00000+-0.0000	0.99099+-0.0030	0.99099+-0.0030	0.22523+-0.0365	*
		BirchBrook	0.01802+-0.0121	0.07207+-0.0182	0.01802+-0.0121	0.00901+-0.0091	0.08108+-0.0163	0.16216+-0.0297	0.06306+-0.0305	0.18018+-0.0489	0.30631+-0.0433	0.00000+-0.0000	0.00901+-0.0091	0.00000+-0.0000	0.00000+-0.0000	0.12613+-0.0473	0.63063+-0.0470	0.32432+-0.0364	0.33333+-0.0451	*
		Kaipokok	0.00000+-0.0000	0.00000+-0.0000	0.01802+-0.0182	0.00000+-0.0000	0.10811+-0.0297	0.14414+-0.0278	0.05405+-0.0201	0.13514+-0.0152	0.25225+-0.0227	0.00000+-0.0000	0.00000+-0.0000	0.00000+-0.0000	0.00000+-0.0000	0.54955+-0.0438	0.44144+-0.0582	0.29730+-0.0543	0.85586+-0.0390	0.47748+-0.0576	*
		English River	0.00000+-0.0000	0.00901+-0.0091	0.00000+-0.0000	0.00000+-0.0000	0.00000+-0.0000	0.00000+-0.0000	0.00000+-0.0000	0.00000+-0.0000	0.00000+-0.0000	0.00000+-0.0000	0.00000+-0.0000	0.00000+-0.0000	0.00000+-0.0000	0.00000+-0.0000	0.36036+-0.0507	0.00901+-0.0091	0.10811+-0.0264	0.10811+-0.0264	0.00000+-0.0000	*
		Grand Lake	0.00000+-0.0000	0.05405+-0.0148	0.01802+-0.0121	0.00000+-0.0000	0.03604+-0.0242	0.02703+-0.0139	0.01802+-0.0121	0.16216+-0.0445	0.10811+-0.0264	0.00000+-0.0000	0.00901+-0.0091	0.00901+-0.0091	0.00000+-0.0000	0.00901+-0.0091	0.26126+-0.0394	0.13514+-0.0279	0.12613+-0.0201	0.29730+-0.0560	0.09910+-0.0252	0.50450+-0.0493	*
		Cache River	0.19820+-0.0353	0.15315+-0.0385	0.27928+-0.0478	0.09910+-0.0370	0.34234+-0.0402	0.60360+-0.0408	0.31532+-0.0579	0.47748+-0.0385	0.54955+-0.0497	0.01802+-0.0121	0.10811+-0.0297	0.04505+-0.0203	0.00000+-0.0000	0.27027+-0.0636	0.72973+-0.0395	0.28829+-0.0539	0.46847+-0.0424	0.90991+-0.0214	0.36036+-0.0507	0.22523+-0.0493	0.54955+-0.0345	*
		Anne Marie Lake	0.00000+-0.0000	0.00000+-0.0000	0.00000+-0.0000	0.00000+-0.0000	0.00901+-0.0091	0.00901+-0.0091	0.00000+-0.0000	0.00901+-0.0091	0.13514+-0.0279	0.00000+-0.0000	0.00000+-0.0000	0.00000+-0.0000	0.00000+-0.0000	0.01802+-0.0121	0.07207+-0.0227	0.51351+-0.0592	0.15315+-0.0408	0.25225+-0.0424	0.11712+-0.0360	0.02703+-0.0139	0.28829+-0.0424	0.42342+-0.0543	*
	Prince Edward Island	Hillsborough	0.11712+-0.0333	0.16216+-0.0402	0.70270+-0.0485	0.00901+-0.0091	0.39640+-0.0454	0.27027+-0.0429	0.35135+-0.0670	0.26126+-0.0497	0.65766+-0.0385	0.00000+-0.0000	0.22523+-0.0279	0.05405+-0.0278	0.00000+-0.0000	0.24324+-0.0451	0.76577+-0.0366	0.01802+-0.0121	0.18018+-0.0332	0.08108+-0.0212	0.03604+-0.0148	0.00901+-0.0091	0.04505+-0.0203	0.26126+-0.0316	0.01802+-0.0121	*

## Sheet: Supplemental Table 4
Supplemental Table 4: Pairwise FST values for Myodopsylla insignis showing the degree of population structuring between pairs of sites in Nova Scotia, Newfoundland, and Labrador between 2010 and 2017. Bold FST values indicate significat pairs after Bonferroni correction.
Pairwise FST values	Region	Site	Salmonier	Paddy's Pond	Notre Dame	Cache river	Charlottetown Junction	Minipi	Birch Brook	Anne Marie Lake	Tatamagouche	Martock	Renfrew	Rawdon	Annapolis Royal
	Newfoundland	Salmonier
		Paddy's Pond	0.00378
		Notre Dame	-0.01954	-0.07586
	Labrador	Cache river	0.07462	-0.04735	-0.06977
		Charlottetown Junction	0.13197	0.04892	0.00923	-0.06256
		Minipi	0.12463	0.03161	0.04545	0.1938	-0.06938
		Birch Brook	0.01645	-0.11312	-0.2	-0.14286	-0.13356	0
		Anne Marie Lake	0.25278	0.19733	0.16851	-0.06346	0.05954	0.433	-0.03463
	Nova Scotia	Tatamagouche	0.28393	0.18824	0.25	0.40351	0.3143	0.3764	0.34	0.5563
		Martock	0.165	0.06024	0.02326	0.13208	0.16255	0.16714	0.00971	0.38872	-0.06452
		Renfrew	0.26411	0.19686	0.21786	0.25906	0.30619	0.4244	0.22484	0.46582	-0.01067	-0.03002
		Rawdon	0.25942	0.20559	0.24369	0.26312	0.31576	0.43989	0.21822	0.43839	-0.05944	-0.05654	-0.03189
		Annapolis Royal	0.18164	0.08789	0.0625	0.17647	0.17432	-0.06829	-0.03881	0.49501	-0.1087	-0.05263	0.12614	0.12721
P values for pairwise FST values	Region	Site	Salmonier	Paddy's Pond	Notre Dame	Cache river	Charlottetown Junction	Minipi	Birch Brook	Anne Marie Lake	Tatamagouche	Martock	Renfrew	Rawdon	Annapolis Royal
	Newfoundland	Salmonier	*
		Paddy's Pond	0.35135+-0.0370	*
		Notre Dame	0.35135+-0.0370	0.53153+-0.0459	*
	Labrador	Cache river	0.23423+-0.0338	0.59459+-0.0562	0.78378+-0.0408	*
		Charlottetown Junction	0.06306+-0.0273	0.33333+-0.0576	0.41441+-0.0511	0.89189+-0.0214	*
		Minipi	0.36937+-0.0497	0.36937+-0.0370	0.38739+-0.0508	0.32432+-0.0278	0.63964+-0.0394	*
		Birch Brook	0.42342+-0.0490	0.58559+-0.0339	0.99099+-0.0030	0.91892+-0.0298	0.75676+-0.0433	0.99099+-0.0030	*
		Anne Marie Lake	0.00000+-0.0000	0.00901+-0.0091	0.01802+-0.0121	0.80180+-0.0345	0.05405+-0.0201	0.03604+-0.0148	0.44144+-0.0613	*
	Nova Scotia	Tatamagouche	0.09009+-0.0271	0.05405+-0.0148	0.06306+-0.0237	0.04505+-0.0279	0.00000+-0.0000	0.18018+-0.0407	0.27027+-0.0271	0.00000+-0.0000	*
		Martock	0.10811+-0.0297	0.36036+-0.0359	0.42342+-0.0451	0.18018+-0.0359	0.09009+-0.0303	0.42342+-0.0576	0.37838+-0.0539	0.00901+-0.0091	0.99099+-0.0030	*
		Renfrew	0.00901+-0.0091	0.00901+-0.0091	0.00901+-0.0091	0.04505+-0.0152	0.00000+-0.0000	0.03604+-0.0148	0.09009+-0.0192	0.00000+-0.0000	0.37838+-0.0485	0.45946+-0.0459	*
		Rawdon	0.00000+-0.0000	0.04505+-0.0152	0.02703+-0.0139	0.00901+-0.0091	0.00000+-0.0000	0.00901+-0.0091	0.08108+-0.0394	0.00000+-0.0000	0.67568+-0.0434	0.70270+-0.0403	0.57658+-0.0474	*
		Annapolis Royal	0.06306+-0.0139	0.31532+-0.0412	0.27928+-0.0394	0.16216+-0.0297	0.07207+-0.0264	0.54955+-0.0345	0.52252+-0.0466	0.00000+-0.0000	0.99099+-0.0030	0.66667+-0.0364	0.08108+-0.0163	0.15315+-0.0333	*
